# Supplementary material for: A novel circRNA-miRNA-mRNA network identifies circ-YOD1 as a biomarker for coronary artery disease
Source: Sci Rep. 2019 Dec 4;9:18314. doi: 10.1038/s41598-019-54603-2 (PMC6892882; doi:10.1038/s41598-019-54603-2)
Supplement: Supplementary file 4 — Supplementary Table 1 [file 41598_2019_54603_MOESM4_ESM.xlsx]

## Sheet: Fuction analysis for DEGs
Supplementary Table 1. Fuction analysis for DEGs
ONTOLOGY	ID	Description	GeneRatio	BgRatio	pvalue	p.adjust	qvalue	geneID	Count
BP	GO:0042119	neutrophil activation	26/230	498/17653	1.88e-09	5.18e-06	5.02e-06	ARG1/CAMP/CDA/CLEC4D/CRISPLD2/FCGR3B/FOLR3/HP/HSPA1A/IGF2R/IL18RAP/LRG1/MCEMP1/MME/MMP25/MMP9/OLR1/ORM1/PGLYRP1/PYGL/QPCT/S100A12/S100P/SLC11A1/TNFAIP6/VNN1	26
BP	GO:0043312	neutrophil degranulation	25/230	485/17653	5.09e-09	5.29e-06	5.13e-06	ARG1/CAMP/CDA/CLEC4D/CRISPLD2/FCGR3B/FOLR3/HP/HSPA1A/IGF2R/LRG1/MCEMP1/MME/MMP25/MMP9/OLR1/ORM1/PGLYRP1/PYGL/QPCT/S100A12/S100P/SLC11A1/TNFAIP6/VNN1	25
BP	GO:0002283	neutrophil activation involved in immune response	25/230	488/17653	5.77e-09	5.29e-06	5.13e-06	ARG1/CAMP/CDA/CLEC4D/CRISPLD2/FCGR3B/FOLR3/HP/HSPA1A/IGF2R/LRG1/MCEMP1/MME/MMP25/MMP9/OLR1/ORM1/PGLYRP1/PYGL/QPCT/S100A12/S100P/SLC11A1/TNFAIP6/VNN1	25
BP	GO:0002446	neutrophil mediated immunity	25/230	500/17653	9.37e-09	6.45e-06	6.25e-06	ARG1/CAMP/CDA/CLEC4D/CRISPLD2/FCGR3B/FOLR3/HP/HSPA1A/IGF2R/LRG1/MCEMP1/MME/MMP25/MMP9/OLR1/ORM1/PGLYRP1/PYGL/QPCT/S100A12/S100P/SLC11A1/TNFAIP6/VNN1	25
BP	GO:0006501	C-terminal protein lipidation	7/230	77/17653	6.45e-05	0.0354954	0.0344309	ALPL/FCGR3B/LY6D/LYPD6B/NTNG2/VNN1/VNN2	7
BP	GO:0031640	killing of cells of other organism	6/230	57/17653	9.55e-05	0.0375348	0.0364092	ARG1/CAMP/DEFA6/PGLYRP1/PRF1/S100A12	6
BP	GO:0044364	disruption of cells of other organism	6/230	57/17653	9.55e-05	0.0375348	0.0364092	ARG1/CAMP/DEFA6/PGLYRP1/PRF1/S100A12	6
BP	GO:0002367	cytokine production involved in immune response	7/230	85/17653	0.000121212	0.039907	0.0387103	ARG1/BCL6/CLC/IL18RAP/IRAK3/SLC11A1/TLR4	7
BP	GO:0018410	C-terminal protein amino acid modification	7/230	86/17653	0.00013051	0.039907	0.0387103	ALPL/FCGR3B/LY6D/LYPD6B/NTNG2/VNN1/VNN2	7
CC	GO:1904724	tertiary granule lumen	10/238	55/18698	1.64e-09	4.48e-07	4.24e-07	CAMP/CDA/FOLR3/HP/LRG1/MMP9/ORM1/PGLYRP1/QPCT/TNFAIP6	10
CC	GO:0070820	tertiary granule	14/238	164/18698	2.43e-08	3.34e-06	3.15e-06	CAMP/CDA/CLEC4D/FOLR3/HP/LRG1/MCEMP1/MMP9/OLR1/ORM1/PGLYRP1/QPCT/SLC11A1/TNFAIP6	14
CC	GO:0042581	specific granule	12/238	160/18698	1e-06	7.85e-05	7.42e-05	ARG1/CAMP/CLEC4D/FOLR3/HP/LRG1/MCEMP1/MMP25/OLR1/ORM1/PGLYRP1/QPCT	12
CC	GO:0035580	specific granule lumen	8/238	62/18698	1.15e-06	7.85e-05	7.42e-05	ARG1/CAMP/FOLR3/HP/LRG1/ORM1/PGLYRP1/QPCT	8
CC	GO:0031225	anchored component of membrane	10/238	159/18698	3.76e-05	0.00206217	0.00194888	ALPL/CA4/FCGR3B/FOLR3/LY6D/LYPD6B/MMP25/NTNG2/VNN1/VNN2	10
CC	GO:0101002	ficolin-1-rich granule	10/238	185/18698	0.000133816	0.00611094	0.00577523	CDA/CLEC4D/CRISPLD2/HSPA1A/LRG1/MMP9/PYGL/QPCT/SLC11A1/TNFAIP6	10
CC	GO:1904813	ficolin-1-rich granule lumen	8/238	124/18698	0.000189736	0.00742681	0.00701881	CDA/CRISPLD2/HSPA1A/LRG1/MMP9/PYGL/QPCT/TNFAIP6	8
CC	GO:0034774	secretory granule lumen	13/238	321/18698	0.000252708	0.00865524	0.00817975	ARG1/CAMP/CDA/CRISPLD2/FOLR3/HP/LRG1/ORM1/PGLYRP1/PYGL/QPCT/S100A12/S100P	13
CC	GO:0060205	cytoplasmic vesicle lumen	13/238	338/18698	0.000414056	0.0116667	0.0110258	ARG1/CAMP/CDA/CRISPLD2/FOLR3/HP/LRG1/ORM1/PGLYRP1/PYGL/QPCT/S100A12/S100P	13
CC	GO:0031983	vesicle lumen	13/238	339/18698	0.000425793	0.0116667	0.0110258	ARG1/CAMP/CDA/CRISPLD2/FOLR3/HP/LRG1/ORM1/PGLYRP1/PYGL/QPCT/S100A12/S100P	13
MF	GO:0050786	RAGE receptor binding	3/231	11/17548	0.000343634	0.160133	0.155901	S100A12/S100P/HMGB2	3
MF	GO:0008236	serine-type peptidase activity	11/231	276/17548	0.00111495	0.200033	0.194747	PRSS48/MMP10/CPN1/TLL1/PRSS33/KLK1/GZMK/MMP9/GZMH/GZMA/CPD	11
MF	GO:0017171	serine hydrolase activity	11/231	281/17548	0.00128777	0.200033	0.194747	PRSS48/MMP10/CPN1/TLL1/PRSS33/KLK1/GZMK/MMP9/GZMH/GZMA/CPD	11
MF	GO:0022829	wide pore channel activity	3/231	22/17548	0.00288219	0.324882	0.316296	PRF1/AQP9/PANX2	3
MF	GO:0016810	hydrolase activity, acting on carbon-nitrogen (but not peptide) bonds	7/231	148/17548	0.00348586	0.324882	0.316296	ADAD1/ARG1/PGLYRP1/PADI4/VNN1/CDA/VNN2	7
DO	umls:C0027055	Inflammation	7/184	75/12971	0.000653	0.0387103	0.00206217	QPCT, OSR1, FKBP5, OSMR, EOMES, GLI3, IL1A	7
DO	umls:C0023904	Asthma	17/184	460/12971	0.000808	0.0387103	0.00611094	IL18R1, IL2RB, FKBP5, MMP9, SIPA1L2, HP, TLR4, HLA-DQA1, IRAK3, ARG1, SLC11A1, CNIH3, ALOX5AP, CHRM1, LRRTM1, CYP4F3, IL1A	17
DO	umls:C0860207	atherosclerosis, coronary	9/184	155/12971	0.00159097	4.24e-07	0.00742681	IL18R1, IL18RAP, OLR1, ALOX5AP, MMP9, HP, TLR4, FCGR3B, IL1A	9
DO	umls:C0236736	Coronary Disease|	4/184	24/12971	0.00449548	3.15e-06	0.00865524	ARG1, PRMT8, MMP9, HSPA1A	4
KEGG	hsa00980	Metabolism of xenobiotics by cytochrome P450	4/104	76/7470	0.00877525	0.0206037	0.356579	ADH1A/UGT1A8/GSTM5/CYP2F1	4
KEGG	hsa04940	Type I diabetes mellitus	3/104	43/7470	0.00997567	0.0206037	0.356579	IL1A/PRF1/HLA-DQA1	3
KEGG	hsa04923	Regulation of lipolysis in adipocytes	3/104	54/7470	0.0102805	0.0206037	0.356579	GNAI1/IRS2/ABHD5	3
KEGG	hsa04614	Renin-angiotensin system	2/104	23/7470	0.0104396	0.0206037	0.356579	KLK1/MME	2
KEGG	hsa04060	Cytokine-cytokine receptor interaction	8/104	294/7470	0.0114158	0.0206037	0.372356	OSMR/IFNL1/IL1A/CCL23/LIFR/IL18R1/IL2RB/IL18RAP	8
KEGG	hsa04213	Longevity regulating pathway - multiple species	3/104	62/7470	0.0127256	0.0225619	0.372356	CLPB/IRS2/HSPA1A	3
KEGG	hsa04145	Phagosome	5/104	152/7470	0.0134196	0.0229807	0.372356	OLR1/FCGR3B/HLA-DQA1/NCF4/TLR4	5
KEGG	hsa04670	Leukocyte transendothelial migration	4/104	112/7470	0.0141473	0.0229807	0.372356	GNAI1/MYLPF/MMP9/NCF4	4
KEGG	hsa00982	Drug metabolism - cytochrome P450	3/104	72/7470	0.0141473	0.0229807	0.372356	ADH1A/UGT1A8/GSTM5	3
KEGG	hsa03320	PPAR signaling pathway	3/104	74/7470	0.0162927	0.0249067	0.372356	GK2/OLR1/ACSL1	3
