# Supplementary material for: A novel circRNA-miRNA-mRNA network identifies circ-YOD1 as a biomarker for coronary artery disease
Source: Sci Rep. 2019 Dec 4;9:18314. doi: 10.1038/s41598-019-54603-2 (PMC6892882; doi:10.1038/s41598-019-54603-2)
Supplement: Supplementary file 5 — Supplementary Table 2 [file 41598_2019_54603_MOESM5_ESM.xlsx]

## Sheet: Fuction analysis for DEMis
Supplementary Table 2. Fuction analysis for DEMis
Category	ID	Term	Genes	adj_pval
KEGG pathway	hsa04068	FoxO signaling pathway	hsa-miR-126-5p, hsa-miR-137, hsa-miR-142-3p, hsa-miR-21-3p, hsa-miR-335-3p, hsa-miR-337-3p, hsa-miR-361-5p, hsa-miR-362-3p, hsa-miR-375, hsa-miR-411-5p, hsa-miR-452-5p, hsa-miR-582-3p, hsa-miR-582-5p	2.86e-06
KEGG pathway	hsa04350	TGF-beta signaling pathway	hsa-miR-126-5p, hsa-miR-137, hsa-miR-142-3p, hsa-miR-21-3p, hsa-miR-335-3p, hsa-miR-337-3p, hsa-miR-361-5p, hsa-miR-362-3p, hsa-miR-375, hsa-miR-411-5p, hsa-miR-452-5p, hsa-miR-582-5p	2.88e-06
KEGG pathway	hsa04390	Hippo signaling pathway	hsa-miR-142-3p, hsa-miR-21-3p, hsa-miR-335-3p, hsa-miR-337-3p, hsa-miR-361-5p, hsa-miR-362-3p, hsa-miR-375, hsa-miR-411-5p, hsa-miR-452-5p, hsa-miR-582-3p, hsa-miR-582-5p	3.1e-06
KEGG pathway	hsa04550	Signaling pathways regulating pluripotency of stem cells	hsa-miR-126-5p, hsa-miR-137, hsa-miR-142-3p, hsa-miR-21-3p, hsa-miR-361-5p, hsa-miR-362-3p, hsa-miR-375, hsa-miR-411-5p, hsa-miR-452-5p, hsa-miR-582-3p, hsa-miR-582-5p	3.3e-06
KEGG pathway	hsa04012	ErbB signaling pathway	hsa-miR-126-5p, hsa-miR-137, hsa-miR-142-3p, hsa-miR-21-3p, hsa-miR-335-3p, hsa-miR-337-3p, hsa-miR-361-5p, hsa-miR-411-5p, hsa-miR-452-5p, hsa-miR-582-3p, hsa-miR-582-5p	7.32e-06
KEGG pathway	hsa04310	Wnt signaling pathway	hsa-miR-126-5p, hsa-miR-137, hsa-miR-142-3p, hsa-miR-21-3p, hsa-miR-335-3p, hsa-miR-337-3p, hsa-miR-361-5p, hsa-miR-362-3p, hsa-miR-375, hsa-miR-411-5p	0.00020146
KEGG pathway	hsa04151	PI3K-Akt signaling pathway	hsa-miR-126-5p, hsa-miR-137, hsa-miR-335-3p, hsa-miR-337-3p, hsa-miR-361-5p, hsa-miR-362-3p, hsa-miR-375, hsa-miR-411-5p, hsa-miR-452-5p, hsa-miR-582-3p, hsa-miR-582-5p	0.000352825
KEGG pathway	hsa04710	Circadian rhythm	hsa-miR-126-5p, hsa-miR-137, hsa-miR-142-3p, hsa-miR-21-3p, hsa-miR-335-3p, hsa-miR-362-3p, hsa-miR-375, hsa-miR-411-5p, hsa-miR-452-5p, hsa-miR-582-3p, hsa-miR-582-5p	0.00066005
KEGG pathway	hsa04014	Ras signaling pathway	hsa-miR-126-5p, hsa-miR-137, hsa-miR-142-3p, hsa-miR-21-3p, hsa-miR-335-3p, hsa-miR-337-3p, hsa-miR-375, hsa-miR-411-5p, hsa-miR-452-5p, hsa-miR-582-3p, hsa-miR-582-5p	0.00100234
KEGG pathway	hsa04713	Circadian entrainment	hsa-miR-126-5p, hsa-miR-137, hsa-miR-335-3p, hsa-miR-337-3p, hsa-miR-361-5p, hsa-miR-362-3p, hsa-miR-375, hsa-miR-411-5p, hsa-miR-452-5p, hsa-miR-582-3p, hsa-miR-582-5p	0.00132183
KEGG pathway	hsa04510	Focal adhesion	hsa-miR-126-5p, hsa-miR-137, hsa-miR-142-3p, hsa-miR-21-3p, hsa-miR-335-3p, hsa-miR-337-3p, hsa-miR-361-5p, hsa-miR-362-3p, hsa-miR-452-5p, hsa-miR-582-3p, hsa-miR-582-5p	0.00291499
KEGG pathway	hsa04024	cAMP signaling pathway	hsa-miR-126-5p, hsa-miR-137, hsa-miR-335-3p, hsa-miR-337-3p, hsa-miR-361-5p, hsa-miR-362-3p, hsa-miR-375, hsa-miR-411-5p, hsa-miR-452-5p, hsa-miR-582-3p, hsa-miR-582-5p	0.00374729
KEGG pathway	hsa04152	AMPK signaling pathway	hsa-miR-126-5p, hsa-miR-21-3p, hsa-miR-335-3p, hsa-miR-337-3p, hsa-miR-361-5p, hsa-miR-362-3p, hsa-miR-375, hsa-miR-411-5p, hsa-miR-452-5p, hsa-miR-582-3p, hsa-miR-582-5p	0.00388527
KEGG pathway	hsa04022	cGMP-PKG signaling pathway	hsa-miR-126-5p, hsa-miR-137, hsa-miR-142-3p, hsa-miR-21-3p, hsa-miR-335-3p, hsa-miR-337-3p, hsa-miR-361-5p, hsa-miR-411-5p, hsa-miR-452-5p, hsa-miR-582-3p, hsa-miR-582-5p	0.00833978
KEGG pathway	hsa04261	Adrenergic signaling in cardiomyocytes	hsa-miR-126-5p, hsa-miR-137, hsa-miR-142-3p, hsa-miR-21-3p, hsa-miR-335-3p, hsa-miR-337-3p, hsa-miR-375, hsa-miR-411-5p, hsa-miR-452-5p, hsa-miR-582-3p, hsa-miR-582-5p	0.00833978
KEGG pathway	hsa04727	GABAergic synapse	hsa-miR-126-5p, hsa-miR-137, hsa-miR-142-3p, hsa-miR-335-3p, hsa-miR-337-3p, hsa-miR-361-5p, hsa-miR-362-3p, hsa-miR-375, hsa-miR-411-5p, hsa-miR-452-5p, hsa-miR-582-3p, hsa-miR-582-5p	0.0090789
KEGG pathway	hsa04010	MAPK signaling pathway	hsa-miR-126-5p, hsa-miR-137, hsa-miR-142-3p, hsa-miR-21-3p, hsa-miR-335-3p, hsa-miR-337-3p, hsa-miR-361-5p, hsa-miR-362-3p, hsa-miR-375, hsa-miR-411-5p, hsa-miR-452-5p, hsa-miR-582-3p	0.0297846
DO	umls:C0027055	Myocardial Reperfusion Injury	406913/406928/406934/406991/407022/442904/442905/494323/574030/442914/494324/693121/574412/693167/693183/100126313	5.59652e-14
DO	umls:C0023904	Liver Neoplasms, Experimental	100126297/442904/574413/619552/664612/693183/768213/100126333/100126348	1.45603e-07
DO	umls:C0860207	Drug-Induced Liver Injury	406921/406941/406999/407004/442905/574434/693177/100126313	2.86045e-05
DO	umls:C0236736	Cocaine-Related Disorders	406927/406928/406946/442905/442914/574441	8.0682e-05
